# Supplementary material for: p97 Inhibitors Possessing Antiviral Activity Against SARS-CoV-2 and Low Cytotoxicity
Source: Pharmaceuticals (Basel). 2025 Jan 19;18(1):131. doi: 10.3390/ph18010131 (PMC11768289; doi:10.3390/ph18010131)
Supplement: Supplementary file 1 [file pharmaceuticals-18-00131-s001.zip]

Archive with 1 entries (1 files):
- pharmaceuticals-3382140-supplementary.pdf
